# Supplementary material for: Coelogyne magnifica (Orchidaceae), a new species from northern Myanmar
Source: PhytoKeys. 2017 Oct 12;(88):109–17. doi: 10.3897/phytokeys.88.19861 (PMC5704023; doi:10.3897/phytokeys.88.19861)
Supplement: XML Treatment for Coelogyne magnifica [file phytokeys.88.19861-treatment1.xml]

<!DOCTYPE tp:taxon-treatment
  PUBLIC "-//TaxonX//DTD Taxonomic Treatment Publishing DTD v0 20100105//EN" "tax-treatment-NSO.dtd">
<tp:taxon-treatment xmlns:tp="http://www.plazi.org/taxpub"><tp:treatment-meta><kwd-group><label>Taxon classification</label><kwd><named-content xmlns:xlink="http://www.w3.org/1999/xlink" content-type="kingdom">Plantae</named-content></kwd><kwd><named-content xmlns:xlink="http://www.w3.org/1999/xlink" content-type="order">Asparagales</named-content></kwd><kwd><named-content xmlns:xlink="http://www.w3.org/1999/xlink" content-type="family">Orchidaceae</named-content></kwd></kwd-group><mixed-citation publication-type="journal"><person-group><name><surname>Yang</surname><given-names>Bin</given-names></name><name><surname>Zhou</surname><given-names>Shi-Shun</given-names></name><name><surname>Liu</surname><given-names>Qiang</given-names></name><name><surname>Maung</surname><given-names>Kyaw Win</given-names></name><name><surname>Li</surname><given-names>Ren</given-names></name><name><surname>Quan</surname><given-names>Rui-Chang</given-names></name><name><surname>Tan</surname><given-names>Yun-Hong</given-names></name></person-group><article-title>
          <italic><tp:taxon-name><tp:taxon-name-part taxon-name-part-type="genus" reg="Coelogyne">Coelogyne</tp:taxon-name-part> <tp:taxon-name-part taxon-name-part-type="species" reg="magnifica">magnifica</tp:taxon-name-part></tp:taxon-name></italic> (<tp:taxon-name><tp:taxon-name-part taxon-name-part-type="family">Orchidaceae</tp:taxon-name-part></tp:taxon-name>), a new species from northern Myanmar</article-title><source>PhytoKeys</source><day>12</day><month>10</month><year>2017</year><volume>2017</volume><issue>88</issue><fpage>109</fpage><lpage>117</lpage><pub-id pub-id-type="doi">10.3897/phytokeys.88.19861</pub-id></mixed-citation></tp:treatment-meta><tp:nomenclature><tp:taxon-name>
            <tp:taxon-name-part taxon-name-part-type="genus" reg="Coelogyne">Coelogyne</tp:taxon-name-part>
            <tp:taxon-name-part taxon-name-part-type="species" reg="magnifica">magnifica</tp:taxon-name-part>
            <object-id xmlns:xlink="http://www.w3.org/1999/xlink" content-type="ipni" xlink:type="simple">urn:lsid:ipni.org:names:60475278-2</object-id>
          </tp:taxon-name><tp:taxon-authority>Y.H. Tan, S.S. Zhou &amp; B. Yang</tp:taxon-authority><tp:taxon-status xmlns:xlink="http://www.w3.org/1999/xlink" xlink:type="simple">sp. nov.</tp:taxon-status><xref ref-type="fig" rid="F1">Figures 1</xref><xref ref-type="fig" rid="F2">, 2</xref></tp:nomenclature><tp:treatment-sec sec-type="diagnosis" id="SECID0ERMAC"><title>Diagnosis.</title><p>
            <italic><tp:taxon-name><tp:taxon-name-part taxon-name-part-type="genus" reg="Coelogyne">Coelogyne</tp:taxon-name-part> <tp:taxon-name-part taxon-name-part-type="species" reg="magnifica">magnifica</tp:taxon-name-part></tp:taxon-name></italic> is similar to <italic><tp:taxon-name><tp:taxon-name-part taxon-name-part-type="genus" reg="Coelogyne">C.</tp:taxon-name-part> <tp:taxon-name-part taxon-name-part-type="species" reg="corymbosa">corymbosa</tp:taxon-name-part></tp:taxon-name></italic> and <italic><tp:taxon-name><tp:taxon-name-part taxon-name-part-type="genus" reg="Coelogeny">C.</tp:taxon-name-part> <tp:taxon-name-part taxon-name-part-type="species" reg="taronensis">taronensis</tp:taxon-name-part></tp:taxon-name></italic>, but can be distinguished from these two species by its larger flowers (tepals 4.0–4.9 cm long), broadly lanceolate sepals and petals, narrowly ovate lip, which has two bright yellow patches surrounded by shiny brownish red and two fimbriate or erose-lacerate keels on the lip.</p></tp:treatment-sec><tp:treatment-sec sec-type="material" id="SECID0EYNAC"><title>Type.</title><p>MYANMAR. Kachin State: Putao, Hponkan Razi Wildlife Sanctuary, 96°58'56.45"E, 27°36'32.42"N, alt. 2450 m, 11 May 2017, <italic>Myanmar Exped. 2046</italic> (holotype, <named-content xmlns:xlink="http://www.w3.org/1999/xlink" content-type="dwc:institutional_code" xlink:type="simple">HITBC</named-content>).</p></tp:treatment-sec><tp:treatment-sec sec-type="description" id="SECID0EFOAC"><title>Description.</title><p>Epiphytic or lithophytic herb, 11–15 cm tall. Rhizome stout, 3–4 mm in diameter, covered by brown, scaly sheaths. Pseudobulbs clustered, developing serially, less than 1 cm apart from each other, ovoid or oblong-ovoid, strongly wrinkled when dried, 3–3.5 × 1.1–1.7 cm, covered with brown sheaths at the base, sheaths narrow triangular ovate, 1.5–4.5 × 0.7–1.5 cm long; bifoliate at apex. Leaf blade obovate-oblong or narrowly ovate, coriaceous, 8–11.2 × 1.8–2.6 cm, with 6–7 veins, acute; petiole grooved, 0.4–0.8 cm long. Inflorescence proteranthous to synanthous, peduncle arching, 5–6 cm long, embraced by sheaths below middle, rachis 1.5–2 cm long; raceme 2- to 3-flowered (simultaneously opening); floral bracts oblong-lanceolate, 1.9–2.1 × 0.4–0.5 cm, acute, caducous. Flowers fleshy, white, lip adaxially on mid-lobe with two bright yellow patches surrounded by shiny brownish red and connected to front part of each of the side lobes, keels consisting of two parallel crests with white fimbriate prominence. Pedicel and ovary ca. 1.8–2.5 cm long, glabrous. Dorsal sepal lanceolate, 4.0–6.0 × 1.0–1.3 cm, with 7–9 veins, acute or shortly acuminate; lateral sepals similar to dorsal sepal, somewhat narrower than dorsal sepal, 5.0–5.5 × 0.9–1.5 cm, with 5-7 veins, acute or shortly acuminate; petals lanceolate, 4.0–5.3 × 0.6–1.0 cm, acute or shortly acuminate; lip narrowly ovate when flattened, 3.8–4.9 × 1.7–2.2 cm, 3-lobed; lateral lobes erect, sub-orbicular, 2.0–2.5 × 0.7–1.0 cm, fimbriate or erose-lacerate on margin, adaxially with reddish brown longitudinal stripe; median lobe ovate-triangular or triangular-lanceolate, 1.8–2.5 × 1.0–1.2 cm, acute to apiculate, margin fimbriate or erose-lacerate; two low lateral keels, extending from lip base to base of median lobe, margin fimbriate or erose-lacerate; column arcuate, 2.0–2.5 × 0.4–0.6 cm long, yellow at front below apex, both sides winged, wings gradually broadening from the middle to the apex, apex margin white, irregularly toothed; anther cap elliptic triangular, adaxially light pale yellow-green, abaxially white, margin membranous at base, apex obtuse; pollinia two; rostellum ligulate-triangular.</p><fig id="F1" position="float" orientation="portrait"><label>Figure 1.</label><caption><p>
                <italic><tp:taxon-name><tp:taxon-name-part taxon-name-part-type="genus" reg="Coelogyne">Coelogyne</tp:taxon-name-part> <tp:taxon-name-part taxon-name-part-type="species" reg="magnifica">magnifica</tp:taxon-name-part></tp:taxon-name></italic> Y.H. Tan, S.S. Zhou &amp; B. Yang sp. nov. <bold>A</bold> Habit <bold>B</bold> Flower (front view) <bold>C</bold> Flower (side view) <bold>D</bold> Dorsal sepal <bold>E</bold> Lateral sepal <bold>F</bold> Petal <bold>G</bold> Lip <bold>H</bold> Column (frontal view) <bold>I</bold> Column (lateral view). Illustration by Yunxi Zhu.</p></caption><graphic xmlns:xlink="http://www.w3.org/1999/xlink" xlink:href="phytokeys-88-109-g001.jpg" position="float" orientation="portrait" xlink:type="simple" id="oo_160896.jpg"/></fig><fig id="F2" position="float" orientation="portrait"><label>Figure 2.</label><caption><p>
                <italic><tp:taxon-name><tp:taxon-name-part taxon-name-part-type="genus" reg="Coelogyne">Coelogyne</tp:taxon-name-part> <tp:taxon-name-part taxon-name-part-type="species" reg="magnifica">magnifica</tp:taxon-name-part></tp:taxon-name></italic> Y.H. Tan, S.S. Zhou &amp; B. Yang sp. nov. <bold>A–D</bold> Habit <bold>E</bold> Anther cap (abaxial view) <bold>F</bold> Anther cap (adaxial view) <bold>G</bold> Tepals <bold>H</bold> Column (adaxial view) <bold>I</bold> Column (abaxial view) <bold>J</bold> Column (lateral view) <bold>K</bold> Lip (adaxial view, showing the two lateral keels and two patches) <bold>L</bold> Lip (abaxial view) <bold>M</bold> Pollinia. Photographed by Y.H. Tan, Q. Liu &amp; X.L. Zeng.</p></caption><graphic xmlns:xlink="http://www.w3.org/1999/xlink" xlink:href="phytokeys-88-109-g002.jpg" position="float" orientation="portrait" xlink:type="simple" id="oo_160897.jpg"/></fig></tp:treatment-sec><tp:treatment-sec sec-type="phenology" id="SECID0EBBAE"><title>Phenology.</title><p>Flowering from April to May and fruiting from June to July.</p></tp:treatment-sec><tp:treatment-sec sec-type="etymology" id="SECID0EGBAE"><title>Etymology.</title><p>The species epithet refers to its large attractive flowers.</p></tp:treatment-sec><tp:treatment-sec sec-type="distribution" id="SECID0ELBAE"><title>Distribution and habitat.</title><p>
            <italic><tp:taxon-name><tp:taxon-name-part taxon-name-part-type="genus" reg="Coelogyne">Coelogyne</tp:taxon-name-part> <tp:taxon-name-part taxon-name-part-type="species" reg="magnifica">magnifica</tp:taxon-name-part></tp:taxon-name></italic> is currently known only from the type locality of Putao, Kachin State, northern Myanmar. It is a predominantly <!--PageBreak--><!--PageBreak-->epi<!--PageBreak-->phytic species that grows on moss-covered branches and tree trunks and sometimes also on rocks, in humid montane forests, at an elevation 2400–2500 m a.s.l.</p></tp:treatment-sec><tp:treatment-sec sec-type="conservation status" id="SECID0EBCAE"><title>Conservation status.</title><p>The type locality of this new species is within the Hponkanrazi Wildlife Sanctuary, which is an officially protected area under the management of the Myanmar Forest Department. During field investigations in 2016 and 2017, three populations were found in the reserve area, each of which consisted of ca. 100 individuals. As found, inhabitants are well protected and almost undamaged and flowering individuals are not vulnerable to human interference or picking. Based on current information and according to IUCN Red List category (<xref ref-type="bibr" rid="B11">IUCN 2012</xref>), <italic><tp:taxon-name><tp:taxon-name-part taxon-name-part-type="genus" reg="Coelogyne">Coelogyne</tp:taxon-name-part> <tp:taxon-name-part taxon-name-part-type="species" reg="magnifica">magnifica</tp:taxon-name-part></tp:taxon-name></italic> is assigned a preliminary status of Least Concern (<abbrev xmlns:xlink="http://www.w3.org/1999/xlink" xlink:title="Least Concern" id="ABBRID0EWCAE" xlink:type="simple">LC</abbrev>).</p></tp:treatment-sec><tp:treatment-sec sec-type="material" id="SECID0E1CAE"><title>Additional specimens examined (paratypes).</title><p>Myanmar. Kachin State: Putao, Hponkanrazi Wildlife Sanctuary, 97°53'10.48"E, 27°41'17.60"N, alt. 2400 m, 4 May 2016, <italic>Myanmar Exped. 0100</italic> (<named-content xmlns:xlink="http://www.w3.org/1999/xlink" content-type="dwc:institutional_code" xlink:type="simple">HITBC</named-content>). Ibid., alt. 2450 m, 7 May 2016, <italic>Myanmar Exped. 0188</italic> (<named-content xmlns:xlink="http://www.w3.org/1999/xlink" content-type="dwc:institutional_code" xlink:type="simple">HITBC</named-content>).</p></tp:treatment-sec><tp:treatment-sec sec-type="Key to the species of Coelogyne sect. Ocellatae, adapted from Li and Dao (2014)" id="SECID0EODAE"><title>Key to the species of <tp:taxon-name><tp:taxon-name-part taxon-name-part-type="genus" reg="Coelogyne">Coelogyne</tp:taxon-name-part> <tp:taxon-name-part taxon-name-part-type="infraspecific-rank">sect.</tp:taxon-name-part> <tp:taxon-name-part taxon-name-part-type="section" reg="Ocellatae">Ocellatae</tp:taxon-name-part></tp:taxon-name>, adapted from <xref ref-type="bibr" rid="B14">Li and Dao (2014)</xref></title><table-wrap content-type="key" position="anchor" orientation="portrait"><table id="TID0EKMAC" rules="all"><tbody><tr><td rowspan="1" colspan="1">1</td><td rowspan="1" colspan="1">Inflorescence hysteranthous</td><td rowspan="1" colspan="1">
                      <bold>2</bold>
                    </td></tr><tr><td rowspan="1" colspan="1">–</td><td rowspan="1" colspan="1">Inflorescence proteranthous or synanthous</td><td rowspan="1" colspan="1">
                      <bold>3</bold>
                    </td></tr><tr><td rowspan="1" colspan="1">2</td><td rowspan="1" colspan="1">Lowermost bract of rachis with flower</td><td rowspan="1" colspan="1">
                      <bold><italic><tp:taxon-name><tp:taxon-name-part taxon-name-part-type="genus" reg="Coelogyne">Coelogyne</tp:taxon-name-part> <tp:taxon-name-part taxon-name-part-type="species" reg="hysterantha">hysterantha</tp:taxon-name-part></tp:taxon-name></italic></bold>
                    </td></tr><tr><td rowspan="1" colspan="1">–</td><td rowspan="1" colspan="1">Lowermost bract of rachis sterile</td><td rowspan="1" colspan="1">
                      <bold><italic><tp:taxon-name><tp:taxon-name-part taxon-name-part-type="genus" reg="Coelogyne">Coelogyne</tp:taxon-name-part> <tp:taxon-name-part taxon-name-part-type="species" reg="punctulata">punctulata</tp:taxon-name-part></tp:taxon-name></italic></bold>
                    </td></tr><tr><td rowspan="1" colspan="1">3</td><td rowspan="1" colspan="1">Pseudobulb obovoid, born distantly, 1.3–5.0 cm apart</td><td rowspan="1" colspan="1">
                      <bold><italic><tp:taxon-name><tp:taxon-name-part taxon-name-part-type="genus" reg="Coelogyne">Coelogyne</tp:taxon-name-part> <tp:taxon-name-part taxon-name-part-type="species" reg="occultata">occultata</tp:taxon-name-part></tp:taxon-name></italic></bold>
                    </td></tr><tr><td rowspan="1" colspan="1">–</td><td rowspan="1" colspan="1">Pseudobulb ellipsoid, born clustered, less than 1.3 cm apart</td><td rowspan="1" colspan="1">
                      <bold>4</bold>
                    </td></tr><tr><td rowspan="1" colspan="1">4</td><td rowspan="1" colspan="1">Keels on lip plate-like shaped</td><td rowspan="1" colspan="1">
                      <bold><italic><tp:taxon-name><tp:taxon-name-part taxon-name-part-type="genus" reg="Coelogyne">Coelogyne</tp:taxon-name-part> <tp:taxon-name-part taxon-name-part-type="species" reg="platylamellata">platylamellata</tp:taxon-name-part></tp:taxon-name></italic></bold>
                    </td></tr><tr><td rowspan="1" colspan="1">–</td><td rowspan="1" colspan="1">Keels on lip clavate or rod-shaped</td><td rowspan="1" colspan="1">
                      <bold>5</bold>
                    </td></tr><tr><td rowspan="1" colspan="1">5</td><td rowspan="1" colspan="1">Keels starting 0.3 cm away from the base of the hypochile</td><td rowspan="1" colspan="1">
                      <bold><italic><tp:taxon-name><tp:taxon-name-part taxon-name-part-type="genus" reg="Coelogyne">Coelogyne</tp:taxon-name-part> <tp:taxon-name-part taxon-name-part-type="species" reg="gongshanensis">gongshanensis</tp:taxon-name-part></tp:taxon-name></italic></bold>
                    </td></tr><tr><td rowspan="1" colspan="1">–</td><td rowspan="1" colspan="1">Keels starting right from the base of the hypochile</td><td rowspan="1" colspan="1">
                      <bold>6</bold>
                    </td></tr><tr><td rowspan="1" colspan="1">6</td><td rowspan="1" colspan="1">Lateral lobes of lip length 3–3.2 cm when flattened</td><td rowspan="1" colspan="1">
                      <bold><italic><tp:taxon-name><tp:taxon-name-part taxon-name-part-type="genus" reg="Coelogyne">Coelogyne</tp:taxon-name-part> <tp:taxon-name-part taxon-name-part-type="species" reg="wardii">wardii</tp:taxon-name-part></tp:taxon-name></italic></bold>
                    </td></tr><tr><td rowspan="1" colspan="1">–</td><td rowspan="1" colspan="1">Lateral lobes of lip length 1–2.5 cm when flattened</td><td rowspan="1" colspan="1">
                      <bold>7</bold>
                    </td></tr><tr><td rowspan="1" colspan="1">7</td><td rowspan="1" colspan="1">Margin of lateral lobes of lip crenulate or crispate</td><td rowspan="1" colspan="1">
                      <bold>8</bold>
                    </td></tr><tr><td rowspan="1" colspan="1">–</td><td rowspan="1" colspan="1">Margin of lateral lobes of lip erose or denticulate</td><td rowspan="1" colspan="1">
                      <bold>9</bold>
                    </td></tr><tr><td rowspan="1" colspan="1">8</td><td rowspan="1" colspan="1">Flowers almost solid yellowish brown, lip with a large, bright yellow patch</td><td rowspan="1" colspan="1">
                      <bold><italic><tp:taxon-name><tp:taxon-name-part taxon-name-part-type="genus" reg="Coelogyne">C.</tp:taxon-name-part> <tp:taxon-name-part taxon-name-part-type="species" reg="putaoensis">putaoensis</tp:taxon-name-part></tp:taxon-name></italic></bold>
                    </td></tr><tr><td rowspan="1" colspan="1">–</td><td rowspan="1" colspan="1">Flowers creamy-yellow, lip with four dark red patches</td><td rowspan="1" colspan="1">
                      <bold><italic><tp:taxon-name><tp:taxon-name-part taxon-name-part-type="genus" reg="Coelogeny">C.</tp:taxon-name-part> <tp:taxon-name-part taxon-name-part-type="species" reg="taronensis">taronensis</tp:taxon-name-part></tp:taxon-name></italic></bold>
                    </td></tr><tr><td rowspan="1" colspan="1">9</td><td rowspan="1" colspan="1">Lateral keels of lip clavate and with erose lacerate or crenulate margins</td><td rowspan="1" colspan="1">
                      <bold>10</bold>
                    </td></tr><tr><td rowspan="1" colspan="1">–</td><td rowspan="1" colspan="1">Lateral keels of lip rod-shaped and with entire margins</td><td rowspan="1" colspan="1">
                      <bold>11</bold>
                    </td></tr><tr><td rowspan="1" colspan="1">10</td><td rowspan="1" colspan="1">Sepals and petals more than 4.0 cm long</td><td rowspan="1" colspan="1">
                      <bold><italic><tp:taxon-name><tp:taxon-name-part taxon-name-part-type="genus" reg="Coelogyne">C.</tp:taxon-name-part> <tp:taxon-name-part taxon-name-part-type="species" reg="magnifica">magnifica</tp:taxon-name-part></tp:taxon-name></italic></bold>
                    </td></tr><tr><td rowspan="1" colspan="1">–</td><td rowspan="1" colspan="1">Sepals and petals less than 3.5 cm long</td><td rowspan="1" colspan="1">
                      <bold>12</bold>
                    </td></tr><tr><td rowspan="1" colspan="1">11</td><td rowspan="1" colspan="1">Flowers 4–8, mid-lobe acute at apex</td><td rowspan="1" colspan="1">
                      <bold><italic><tp:taxon-name><tp:taxon-name-part taxon-name-part-type="genus" reg="Coelogyne">Coelogyne</tp:taxon-name-part> <tp:taxon-name-part taxon-name-part-type="species" reg="nitida">nitida</tp:taxon-name-part></tp:taxon-name></italic></bold>
                    </td></tr><tr><td rowspan="1" colspan="1">–</td><td rowspan="1" colspan="1">Flowers 2–3, mid-lobe cuspidate at apex</td><td rowspan="1" colspan="1">
                      <bold><italic><tp:taxon-name><tp:taxon-name-part taxon-name-part-type="genus" reg="Coelogyne">Coelogyne</tp:taxon-name-part> <tp:taxon-name-part taxon-name-part-type="species" reg="ttyuii">ttyuii</tp:taxon-name-part></tp:taxon-name></italic></bold>
                    </td></tr><tr><td rowspan="1" colspan="1">12</td><td rowspan="1" colspan="1">Yellow eyelike blotches surrounded by reddish orange on lip</td><td rowspan="1" colspan="1">
                      <bold><italic><tp:taxon-name><tp:taxon-name-part taxon-name-part-type="genus" reg="Coelogyne">C.</tp:taxon-name-part> <tp:taxon-name-part taxon-name-part-type="species" reg="corymbosa">corymbosa</tp:taxon-name-part></tp:taxon-name></italic></bold>
                    </td></tr><tr><td rowspan="1" colspan="1">–</td><td rowspan="1" colspan="1">Dark brown eyelike blotches surrounded by brownish-yellow on lip</td><td rowspan="1" colspan="1">
                      <bold><italic><tp:taxon-name><tp:taxon-name-part taxon-name-part-type="genus" reg="Coelogyne">Coelogyne</tp:taxon-name-part> <tp:taxon-name-part taxon-name-part-type="species" reg="pianmaensis">pianmaensis</tp:taxon-name-part></tp:taxon-name></italic></bold>
                    </td></tr><tr><td rowspan="1" colspan="1"/></tr></tbody></table></table-wrap></tp:treatment-sec><ref-list><ref id="B11"><mixed-citation xmlns:xlink="http://www.w3.org/1999/xlink" xlink:type="simple">
          <institution xlink:type="simple">IUCN</institution> (<year>2012</year>) IUCN Red List Categories and Criteria, Version 3.1. 2nd Eds., IUCN, Gland.</mixed-citation></ref><ref id="B14"><mixed-citation xmlns:xlink="http://www.w3.org/1999/xlink" xlink:type="simple">
          <person-group><name name-style="western"><surname>Li</surname><given-names>R</given-names></name><name name-style="western"><surname>Dao</surname><given-names>ZL</given-names></name></person-group> (<year>2014</year>) <article-title>A new species of <italic><tp:taxon-name><tp:taxon-name-part taxon-name-part-type="genus">Coelogyne</tp:taxon-name-part></tp:taxon-name></italic> (<tp:taxon-name><tp:taxon-name-part taxon-name-part-type="family">Orchidaceae</tp:taxon-name-part></tp:taxon-name>) from western Yunnan, China.</article-title> <source>Phytotaxa</source> <volume>162</volume>: <fpage>115</fpage>–<lpage>119</lpage>. <ext-link xlink:type="simple" ext-link-type="doi" xlink:href="10.11646/phytotaxa.162.2.7">http://dx.doi.org/10.11646/phytotaxa.162.2.7</ext-link></mixed-citation></ref></ref-list></tp:taxon-treatment>
